# Supplementary material for: The NOTCH3 Downstream Target HEYL Is Required for Efficient Human Airway Basal Cell Differentiation
Source: Cells. 2021 Nov 18;10(11):3215. doi: 10.3390/cells10113215 (PMC8620267; doi:10.3390/cells10113215)
Supplement: Supplementary file 1 [file cells-10-03215-s001.zip]

Archive with 2 entries (2 files):
- cells-1369371-re-figs.pdf
- cells-1369371-re-supplementary.xlsx
